# Supplementary material for: No Association between ABCB1 G2677T/A or C3435T Polymorphisms and Survival of Breast Cancer Patients—A 10-Year Follow-Up Study in the Polish Population
Source: Genes (Basel). 2022 Apr 21;13(5):729. doi: 10.3390/genes13050729 (PMC9141033; doi:10.3390/genes13050729)
Supplement: Supplementary file 1 [file genes-13-00729-s001.zip › genes-1645806/genes-1645806.xlsx]

## Sheet: Sheet1
	ABCB1 Polymorph 3435	ABCB1 polymorph 2677	Grading (G1, G2, G3)	TNM (T1NxMx, T2NxMx, T3/T4NxMx)	ER (+/-)	PgR (+/-)	HER2 (+/-)	Stage (I, II, III)	Chemo (+/-)	Chemo adj vs chemo neo	Chemo 3435VV vs 3435WW+WV	Chemo 2677VV vs 2677WW+WV
3 year	p=0,49765	p=1,0000	p=0.315	p<0.0001	p=0.63687	p=0,08512	p=0,34562	p=0.0942	p=0.0179	p=0.5879	p=0.7699	p=0.0223
5 year	p=0,83215	p=0,65644	p=0.1491	p=0.0492	p=0.01185	p=0,00006	p=0,89368	p=0.0345	p=0.002	p=0.9106	p=0.7606	p=0.1505
7 year	p=0,23380	p=0,47380	p=0.1152	p<0.0001	p=0.00131	p=0,00003	p=0,83545	p=0.0578	p=0.0047	p=0.4854	p=0.8787	p=0.2393
10 year	p=0,6928	p=0,3102	p=0.2143	p<0.0001	p=0.01769	p=0,0021	p=0,5291	p=0.0143	p=0.002	p=0.0791	p=0.5473	p=0.3324
	Table S1: Overall survival analysis in reference to the TCGA breast cancer database.
